# Supplementary material for: New record of the cockroach genus Pseudophoraspis (Blaberidae, Epilamprinae) from China with descriptions of three new species
Source: Zookeys. 2013 Feb 27;(273):1–14. doi: 10.3897/zookeys.273.4122 (PMC3677365; doi:10.3897/zookeys.273.4122)
Supplement: XML Treatment for Pseudophoraspis [file zookeys.273.4122-treatment1.xml]

<!DOCTYPE tp:taxon-treatment
  PUBLIC "-//TaxonX//DTD Taxonomic Treatment Publishing DTD v0 20100105//EN" "tax-treatment-NSO.dtd">
<tp:taxon-treatment xmlns:tp="http://www.plazi.org/taxpub"><tp:treatment-meta><mixed-citation publication-type="journal"><person-group><name><surname>Wang</surname><given-names>Zongqing</given-names></name><name><surname>Wu</surname><given-names>Keliang</given-names></name><name><surname>Che</surname><given-names>Yanli</given-names></name></person-group><article-title>New record of the cockroach genus 
                    <italic>Pseudophoraspis</italic> (Blaberidae, Epilamprinae) from China with descriptions of three new species
                </article-title><source>Zookeys</source><day>27</day><month>2</month><year>2013</year><volume>2013</volume><issue>273</issue><fpage>1</fpage><lpage>14</lpage><pub-id pub-id-type="doi">10.3897/zookeys.273.4122</pub-id></mixed-citation></tp:treatment-meta><tp:nomenclature><label>Genus</label><tp:taxon-name>
                        <tp:taxon-name-part taxon-name-part-type="genus">Pseudophoraspis</tp:taxon-name-part>
                    <object-id xmlns:xlink="http://www.w3.org/1999/xlink" xlink:type="simple">http://species-id.net/wiki/Pseudophoraspis</object-id>
								</tp:taxon-name><tp:taxon-authority>Kirby, 1903</tp:taxon-authority><tp:taxon-status xmlns:xlink="http://www.w3.org/1999/xlink" xlink:type="simple">new record to China</tp:taxon-status><tp:nomenclature-citation-list><tp:nomenclature-citation><tp:taxon-name>Pseudophoraspis</tp:taxon-name><comment> Kirby, 1903: 275; <xref ref-type="bibr" rid="B12">Kirby 1904</xref>: 119; <xref ref-type="bibr" rid="B17">Shelford 1910</xref>: 12; <xref ref-type="bibr" rid="B6">Hanitsch 1915</xref>: 72; <xref ref-type="bibr" rid="B14">Princis 1958</xref>: 65; <xref ref-type="bibr" rid="B15">Princis 1967</xref>: 660; <xref ref-type="bibr" rid="B1">Anisyutkin 1999</xref>: 444; <xref ref-type="bibr" rid="B2">Anisyutkin 2005</xref>: 40.</comment></tp:nomenclature-citation></tp:nomenclature-citation-list></tp:nomenclature><tp:treatment-sec sec-type="Type species"><title>Type species.</title><p><italic><tp:taxon-name>Epilampra nebulosa</tp:taxon-name></italic> Burmeister, 1838</p><!--PageBreak--></tp:treatment-sec><tp:treatment-sec sec-type="Description"><title>Description.</title><p>Coloration brownish yellow, glossy and finely granulose (<xref ref-type="fig" rid="F1">Figs 1–14</xref>). Pronotum smooth, broad and rhomboidal, completely covering vertex, anterior margin curved and posterior margin obtusely produced (<xref ref-type="fig" rid="F1">Figs 1, 3, 5, 7, 9, 11, 13</xref>). Tegmina and wings in both sexes fully developed, entirely covering abdomen, apices rounded or posterior margin emarginate in the middle (<xref ref-type="fig" rid="F1">Figs 1-14</xref>). Pulvillus and arolium present; tarsal claws symmetrical and unspecialized. Supra-anal plate and hypandrium nearly symmetrical, posterior margin emarginate near the middle except in <italic><tp:taxon-name>Pseudophoraspis fruhstorferi</tp:taxon-name></italic> Shelford (<xref ref-type="fig" rid="F2">Figs 15, 17, 23, 25, 30, 32</xref>, <xref ref-type="fig" rid="F3">39, 41, 49, 51, 59, 61</xref>). Sclerite <italic>L2d</italic> of male genitalia with well-developed apical outgrowth (<xref ref-type="fig" rid="F3">Figs 34, 35, 43, 44, 53, 54, 63</xref>) except in <italic><tp:taxon-name>Pseudophoraspis fruhstorferi</tp:taxon-name></italic> (<xref ref-type="fig" rid="F2">Fig. 19</xref>) and <italic><tp:taxon-name>Pseudophoraspis tramlapensis</tp:taxon-name></italic> (<xref ref-type="fig" rid="F2">Fig. 27</xref>).</p><p>Females usually shorter and wider than males, more convex, with smaller and widely separated eyes; pronotum larger. Tegmina and wings more or less shorter than in males (<xref ref-type="fig" rid="F1">Figs 3–4</xref>).</p><p>According to original descriptions and examined specimens kept in Collection of College of Plant Protection, Southwest University (SWU) and the Entomological Museum of Northwest Agriculture and Forestry University (NWAFU), we subdivide this genus into two species groups: the <italic>fruhstorferi</italic> group and the <italic>gorochovi</italic> group. There are two types of pronotum in this genus: the pronotum of the <italic>fruhstorferi</italic> group is smooth and without any punctures, while in the <italic>gorochovi</italic> group, the pronotum is scattered with punctures and has two crescent depressions on disc.</p><fig id="F1" position="float" orientation="portrait"><label>Figures 1–14.</label><caption><p><bold>1–4</bold> <italic><tp:taxon-name>Pseudophoraspis fruhstorferi</tp:taxon-name></italic> Shelford, male: <bold>1</bold> dorsal view <bold>2</bold> ventral view; female: <bold>3</bold> dorsal view <bold>4</bold> ventral view; <bold>5–6</bold> <italic><tp:taxon-name>Pseudophoraspis tramlapensis</tp:taxon-name></italic> Anisyutkin, male: <bold>5</bold> dorsal view <bold>6</bold> ventral view; <bold>7–8</bold> <italic><tp:taxon-name>Pseudophoraspis kabakovi</tp:taxon-name></italic> Anisyutkin, male: <bold>7</bold> dorsal view <bold>8</bold> ventral view; <bold>9–10</bold> <italic><tp:taxon-name>Pseudophoraspis clavellata</tp:taxon-name></italic> sp. n., male: <bold>9</bold> holotype, dorsal view <bold>10</bold> holotype, ventral view; <bold>11–12</bold> <italic><tp:taxon-name>Pseudophoraspis recurvata</tp:taxon-name></italic> sp. n., male: <bold>11</bold> holotype, dorsal view <bold>12</bold> holotype, ventral view; <bold>13–14</bold> <italic><tp:taxon-name>Pseudophoraspis incurvata</tp:taxon-name></italic> sp. n., male: <bold>13</bold> holotype, dorsal view <bold>14</bold> holotype, ventral view. Scale bars=1cm.</p></caption><graphic xmlns:xlink="http://www.w3.org/1999/xlink" xlink:href="ZooKeys-273-001-g001.jpg" position="float" orientation="portrait" xlink:type="simple"/></fig></tp:treatment-sec><tp:treatment-sec sec-type="Remarks"><title>Remarks.</title><p>The <italic>gorochovi</italic> group is similar to <italic><tp:taxon-name>Stictolampra</tp:taxon-name></italic> Hanitsch for the scattered punctures of the pronotum, but differs from the latter by the following characters: 1) pronotum rhomboidal, anterior margin curved and completely covering vertex, lateral sides approximately acute and angled, posterior margin obtusely produced and with two crescent depressions on disc; while in <italic><tp:taxon-name>Stictolampra</tp:taxon-name></italic>, pronotum peach-shaped, anterior margin approximately straight and vertex exposed completely, lateral sides more or less rounded, posterior margin strongly produced and without any depressions on disc; 2) sclerite <italic>L2d</italic> with well-developed apical outgrowth, while <italic><tp:taxon-name>Stictolampra</tp:taxon-name></italic> lacks any apical outgrowth.</p></tp:treatment-sec><tp:treatment-sec sec-type="Distribution"><title>Distribution.</title><p>China (Yunnan, Guizhou, Guangxi, Hainan); Indonesia (Sumatra, Java Island, Sulawesi); Malaysia (Malacca State, Borneo Island); Cambodia; Thailand; Vietnam.</p></tp:treatment-sec><tp:treatment-sec sec-type="Key to the species of Pseudophoraspis (males) from China"><title>Key to the species of <italic><tp:taxon-name>Pseudophoraspis</tp:taxon-name></italic> (males) from China</title><table-wrap content-type="key" position="anchor" orientation="portrait"><table><tbody><tr><td rowspan="1" colspan="1">1</td><td rowspan="1" colspan="1">Pronotum smooth without any punctures and depressions</td><td rowspan="1" colspan="1">2</td></tr><tr><td rowspan="1" colspan="1">–</td><td rowspan="1" colspan="1">Pronotum coarse scattered with fine punctures, and with two crescentic depressions on disc</td><td rowspan="1" colspan="1">4</td></tr><tr><td rowspan="1" colspan="1">2</td><td rowspan="1" colspan="1">Face with 1 large and 2 small brown spots. Sclerite <italic>L2d</italic> without apical outgrowth</td><td rowspan="1" colspan="1">3</td></tr><tr><td rowspan="1" colspan="1">–</td><td rowspan="1" colspan="1">Face without any spots. Sclerite <italic>L2d</italic> with apical outgrowth</td><td rowspan="1" colspan="1"><italic><tp:taxon-name>Pseudophoraspis kabakovi</tp:taxon-name></italic></td></tr><tr><td rowspan="1" colspan="1"><!--PageBreak-->3</td><td rowspan="1" colspan="1">Apodema of complex <italic>L1</italic> long with folded terminal, sclerite <italic>L2d</italic> small, basal margin of sclerite <italic>L2vm</italic> transversal</td><td rowspan="1" colspan="1"><italic><tp:taxon-name>Pseudophoraspis fruhstorferi</tp:taxon-name></italic></td></tr><tr><td rowspan="1" colspan="1">–</td><td rowspan="1" colspan="1">Apodema of complex <italic>L1</italic> short with transverse terminal, sclerite <italic>L2d</italic> large, basal part of sclerite <italic>L2vm</italic> furcated</td><td rowspan="1" colspan="1"><italic><tp:taxon-name>Pseudophoraspis tramlapensis</tp:taxon-name></italic></td></tr><tr><td rowspan="1" colspan="1">4</td><td rowspan="1" colspan="1">Tegmina variegated with irregular brown spots. Apical outgrowth of sclerite <italic>L2d</italic> nearly straight</td><td rowspan="1" colspan="1"><italic><tp:taxon-name>Pseudophoraspis clavellata</tp:taxon-name></italic> sp. n.</td></tr><tr><td rowspan="1" colspan="1">–</td><td rowspan="1" colspan="1">Tegmina yellowish brown scattered with regular round brown spots. Apical outgrowth of sclerite <italic>L2d</italic> curved</td><td rowspan="1" colspan="1">5</td></tr><tr><td rowspan="1" colspan="1">5</td><td rowspan="1" colspan="1">Apical outgrowth of sclerite <italic>L2d</italic> bending outward</td><td rowspan="1" colspan="1"><italic><tp:taxon-name>Pseudophoraspis recurvata</tp:taxon-name></italic> sp. n.</td></tr><tr><td rowspan="1" colspan="1">–</td><td rowspan="1" colspan="1">Apical outgrowth of sclerite <italic>L2d</italic> bending inward</td><td rowspan="1" colspan="1"><italic><tp:taxon-name>Pseudophoraspis incurvata</tp:taxon-name></italic> sp. n.</td></tr></tbody></table></table-wrap><sec sec-type="Pseudophoraspisfruhstorferi group"><title><italic><tp:taxon-name>Pseudophoraspis fruhstorferi</tp:taxon-name></italic> group</title><p>Species included here:<italic><tp:taxon-name>Pseudophoraspis fruhstorferi</tp:taxon-name></italic> Shelford, 1910, <italic><tp:taxon-name>Pseudophoraspis tramlapensis</tp:taxon-name></italic> Anisyutkin, 1999 and <italic><tp:taxon-name>Pseudophoraspis kabakovi</tp:taxon-name></italic> Anisyutkin, 1999</p></sec></tp:treatment-sec><tp:treatment-sec><!--Section generated to contain objects referenced in tp:taxon-treatment.--><fig id="F2" position="float" orientation="portrait"><label>Figures 15–38.</label><caption><p><bold>15–22</bold> <italic><tp:taxon-name>Pseudophoraspis fruhstorferi</tp:taxon-name></italic> Shelford <bold>23–29</bold> <italic><tp:taxon-name>Pseudophoraspis tramlapensis</tp:taxon-name></italic> Anisyutkin <bold>30–38</bold> <italic><tp:taxon-name>Pseudophoraspis kabakovi</tp:taxon-name></italic> Anisyutkin. <bold>15, 23, 30</bold> supra-anal plate, ventral view <bold>16, 24, 31</bold> paraproct, caudal view <bold>17, 25, 32</bold> hypandrium, dorsal view <bold>18, 26, 33</bold> complex <italic>L1</italic> <bold>19, 27, 34, 35</bold> complex <italic>L2</italic>, dorsal view <bold>20–22, 28–29, 36–38</bold> sclerite <italic>R2</italic>. Scale bars=0.5mm.</p></caption><graphic xmlns:xlink="http://www.w3.org/1999/xlink" xlink:href="ZooKeys-273-001-g002.jpg" position="float" orientation="portrait" xlink:type="simple"/></fig><fig id="F3" position="float" orientation="portrait"><label>Figures 39–65.</label><caption><p><bold>39–48</bold> <italic><tp:taxon-name>Pseudophoraspis recurvata</tp:taxon-name></italic> sp. n. <bold>49–57</bold> <italic><tp:taxon-name>Pseudophoraspis incurvata</tp:taxon-name></italic> sp. n. <bold>58–65</bold> <italic><tp:taxon-name>Pseudophoraspis clavellata</tp:taxon-name></italic> sp. n. <bold>39, 49, 59</bold> supra-anal plate, ventral view <bold>40, 50, 60</bold> paraproct, caudal view <bold>41, 51, 61</bold> hypandrium, dorsal view <bold>42, 52, 62</bold> complex <italic>L1</italic> <bold>43, 44, 53, 63</bold> complex <italic>L2</italic>, dorsal view (<bold>43</bold> specimen from “Hainan” <bold>44</bold> specimen from “Guangxi”) <bold>54</bold> complex <italic>L2</italic>, lateral view <bold>45–48, 55–57, 64–65 </bold> sclerite <italic>R2</italic> (<bold>45–47</bold> specimen from “Hainan” <bold>48</bold> specimen from “Guangxi”) <bold>58</bold> 1st segment of hind tarsus. Scale bars=0.5mm.</p></caption><graphic xmlns:xlink="http://www.w3.org/1999/xlink" xlink:href="ZooKeys-273-001-g003.jpg" position="float" orientation="portrait" xlink:type="simple"/></fig></tp:treatment-sec><ref-list><ref id="B12"><mixed-citation xmlns:xlink="http://www.w3.org/1999/xlink" xlink:type="simple"><person-group><name name-style="western"><surname>Kirby</surname><given-names>WF</given-names></name></person-group> (<year>1904</year>)<source> A Synonymic Catalogue of Orthoptera. I. British Museum London, 61–209.</source></mixed-citation></ref><ref id="B17"><mixed-citation xmlns:xlink="http://www.w3.org/1999/xlink" xlink:type="simple"><person-group><name name-style="western"><surname>Shelford</surname><given-names>R</given-names></name></person-group> (<year>1910</year>)<source> Orthoptera. Fam. Blattidae. Subfam. Epilamprinae. Genera Insectorum. Fascicule 101. On souscrit chez M.P. Wytsman, Zoologiste, 43, rue Saint-Alphonse, à Bruxelles, Prospectus gratis et franco sur demande, 1–21.</source></mixed-citation></ref><ref id="B6"><mixed-citation xmlns:xlink="http://www.w3.org/1999/xlink" xlink:type="simple"><person-group><name name-style="western"><surname>Hanitsch</surname><given-names>R</given-names></name></person-group> (<year>1915</year>)<article-title> Malayan Blattidae. Part I.</article-title><source>Journal of the Straits Branch of the Royal Asiatic Society </source><volume>69</volume>: <fpage>17</fpage>-<lpage>178</lpage>.</mixed-citation></ref><ref id="B14"><mixed-citation xmlns:xlink="http://www.w3.org/1999/xlink" xlink:type="simple"><person-group><name name-style="western"><surname>Princis</surname><given-names>K</given-names></name></person-group> (<year>1958</year>)<article-title> Revision der Walkerschen und Kirbyschen Blattarientyen im British Museum of Natural History, London. II.</article-title><source>Opuscula Entomologica </source><volume>23</volume>(<issue>1–2</issue>)): <fpage>59</fpage>-<lpage>75</lpage>.</mixed-citation></ref><ref id="B15"><mixed-citation xmlns:xlink="http://www.w3.org/1999/xlink" xlink:type="simple"><person-group><name name-style="western"><surname>Princis</surname><given-names>K</given-names></name></person-group> (<year>1967</year>)<source> Orthopterorum Catalogus, pars 11, Blattariae: Subordo Epilamproidea; Fam. Nyctiboridae, Epilampridae. In Beier, M. (ed.). W. Junk, s’-Gravenhage, 615–710.</source></mixed-citation></ref><ref id="B1"><mixed-citation xmlns:xlink="http://www.w3.org/1999/xlink" xlink:type="simple"><person-group><name name-style="western"><surname>Anisyutkin</surname><given-names>LN</given-names></name></person-group> (<year>1999</year>)<article-title> Cockroaches of the subfamily Epilamprinae (Dictyoptera, Blaberidae) from the Indochina Peninsula.</article-title><source>Entomological Review </source><volume>79</volume> (<issue>4</issue>): <fpage>434</fpage>-<lpage>454</lpage>.</mixed-citation></ref><ref id="B2"><mixed-citation xmlns:xlink="http://www.w3.org/1999/xlink" xlink:type="simple"><person-group><name name-style="western"><surname>Anisyutkin</surname><given-names>LN</given-names></name></person-group> (<year>2005</year>)<article-title> Two new species of Epilamprinae from Vietnam and Cambodia (Dictyoptera, Blattina: Blaberidae).</article-title><source>Zoosystematica Rossica </source><volume>14</volume> (<issue>1</issue>): <fpage>37</fpage>-<lpage>40</lpage>.</mixed-citation></ref></ref-list></tp:taxon-treatment>
