# Supplementary material for: New record of the cockroach genus Pseudophoraspis (Blaberidae, Epilamprinae) from China with descriptions of three new species
Source: Zookeys. 2013 Feb 27;(273):1–14. doi: 10.3897/zookeys.273.4122 (PMC3677365; doi:10.3897/zookeys.273.4122)
Supplement: XML Treatment for Pseudophoraspis fruhstorferi [file zookeys.273.4122-treatment2.xml]

<!DOCTYPE tp:taxon-treatment
  PUBLIC "-//TaxonX//DTD Taxonomic Treatment Publishing DTD v0 20100105//EN" "tax-treatment-NSO.dtd">
<tp:taxon-treatment xmlns:tp="http://www.plazi.org/taxpub"><tp:treatment-meta><mixed-citation publication-type="journal"><person-group><name><surname>Wang</surname><given-names>Zongqing</given-names></name><name><surname>Wu</surname><given-names>Keliang</given-names></name><name><surname>Che</surname><given-names>Yanli</given-names></name></person-group><article-title>New record of the cockroach genus 
                    <italic>Pseudophoraspis</italic> (Blaberidae, Epilamprinae) from China with descriptions of three new species
                </article-title><source>Zookeys</source><day>27</day><month>2</month><year>2013</year><volume>2013</volume><issue>273</issue><fpage>1</fpage><lpage>14</lpage><pub-id pub-id-type="doi">10.3897/zookeys.273.4122</pub-id></mixed-citation></tp:treatment-meta><tp:nomenclature><tp:taxon-name>
                        <tp:taxon-name-part taxon-name-part-type="genus">Pseudophoraspis</tp:taxon-name-part>
                        <tp:taxon-name-part taxon-name-part-type="species">fruhstorferi</tp:taxon-name-part>
                    <object-id xmlns:xlink="http://www.w3.org/1999/xlink" xlink:type="simple">http://species-id.net/wiki/Pseudophoraspis_fruhstorferi</object-id>
								</tp:taxon-name><tp:taxon-authority>Shelford, 1910</tp:taxon-authority><tp:taxon-status xmlns:xlink="http://www.w3.org/1999/xlink" xlink:type="simple">new record to China</tp:taxon-status><xref ref-type="fig" rid="F1">Figs 1–4</xref><xref ref-type="fig" rid="F2">15–22</xref><tp:nomenclature-citation-list><tp:nomenclature-citation><tp:taxon-name>Pseudophoraspis fruhstorferi</tp:taxon-name><comment> Shelford, 1910: 12; <xref ref-type="bibr" rid="B9">Hanitsch 1927</xref>: 37; <xref ref-type="bibr" rid="B3">Bruijning 1948</xref>: 132; <xref ref-type="bibr" rid="B1">Anisyutkin 1999</xref>: 451.</comment></tp:nomenclature-citation></tp:nomenclature-citation-list></tp:nomenclature><tp:treatment-sec sec-type="Description"><title>Description.</title><p><bold>Male.</bold> Body yellowish-brown. Head yellowish-brown, facial part of head with large brown spot from ocellus to clypeus, basal margin of ocellus with a round brown spot, eyes dark brown, ocelli yellowish (<xref ref-type="fig" rid="F1">Figs 2, 4</xref>). Pronotum yellowish-brown, covered with scattered brown spots, disc part brown (<xref ref-type="fig" rid="F1">Figs 1, 3</xref>). Tegmen yellow, one third of radius vein from base yellowish white (<xref ref-type="fig" rid="F1">Figs 1, 3</xref>). Dorsal part of abdomen brown; ventral part of abdomen yellow, with dense small brown spots (<xref ref-type="fig" rid="F1">Figs 2, 4</xref>).</p><p>Vertex completely covered by pronotum (<xref ref-type="fig" rid="F1">Figs 1–2</xref>). Distance between eyes about 0.36 times of width of head. Ocellus same as scrobe and ocellus width equal to interocular width (<xref ref-type="fig" rid="F1">Fig. 2</xref>). Pronotum rhomboidal, smooth and impunctate, much broader than long, anterior margin curved and posteriorly obtusely produced (<xref ref-type="fig" rid="F1">Fig. 1</xref>). Tegmina and wings exceeding the abdomen and apex rounded (<xref ref-type="fig" rid="F1">Figs 1–2</xref>). Fore femur with 4-7 spines along anterior margin and 2 apical spines. First segment of hind tarsus with spines along most part of its length and plantula occupying the terminal.</p><p><bold>Male genitalia.</bold> Supra-anal plate symmetrical, trapezoidal, posterior margin with a shallow concavity at middle, lateral sides nearly straight (<xref ref-type="fig" rid="F2">Fig. 15</xref>). Paraprocts asymmetrical, left one broad, simple plate; right one with a stubby finger-like protrusion <!--PageBreak-->whose apex bending backwards (<xref ref-type="fig" rid="F2">Fig. 16</xref>). Hypandrium with posterior margin slightly produced, without any concavity (<xref ref-type="fig" rid="F2">Fig. 17</xref>). Complex <italic>L1</italic> with apodema slightly long (<xref ref-type="fig" rid="F2">Fig. 18</xref>). Sclerite <italic>L2d</italic> short, asymmetrical and densely covered with chaeta, without apical outgrowth, <italic>L2vm</italic> distinct and strongly sclerotized (<xref ref-type="fig" rid="F2">Fig. 19</xref>). Sclerite <italic>R2</italic> with terminal rectangular and apex slightly elongate as a tooth (<xref ref-type="fig" rid="F2">Figs 20–22</xref>).</p><p><bold>Female.</bold> Usually shorter and wider than male (<xref ref-type="fig" rid="F1">Figs 3–4</xref>). Eyes smaller and widely separated, distance between eyes about 0.39 times width of head (<xref ref-type="fig" rid="F1">Fig. 4</xref>). Pronotum, tegmina and abdomen brownish-yellow, covered with scattered brown spots (<xref ref-type="fig" rid="F1">Fig. 3</xref>). Facial part of head with large brown spot same as the male (<xref ref-type="fig" rid="F1">Fig. 4</xref>). Dorsal part of body more convex than in male. Tegmina and wings shorter than the male, with posterior margin slightly emarginate (<xref ref-type="fig" rid="F1">Figs 3–4</xref>).</p><p><!--PageBreak--><bold>Male measurements.</bold> Body length: 35.5–41.5 mm (including tegmen); Head length × width: 4.5–5.0 mm × 4.0–4.5 mm; Pronotum length × width: 8.0–9.0 mm ×11.5–12.5 mm; Tegmina length × width: 30.5–35.0 mm × 12.0–12.5 mm.</p><p><bold>Female measurements.</bold> Body length:29.0–30.0 mm (including tegmen); Head length × width: 5.0–5.5 mm × 4.0–4.5 mm; Pronotum length × width: 8.0–8.5 mm × 11.5–12.0 mm; Tegmina length × width: 25.0–25.5 mm × 10.5–11.0 mm.</p><fig id="F2" position="float" orientation="portrait"><label>Figures 15–38.</label><caption><p><bold>15–22</bold> <italic><tp:taxon-name>Pseudophoraspis fruhstorferi</tp:taxon-name></italic> Shelford <bold>23–29</bold> <italic><tp:taxon-name>Pseudophoraspis tramlapensis</tp:taxon-name></italic> Anisyutkin <bold>30–38</bold> <italic><tp:taxon-name>Pseudophoraspis kabakovi</tp:taxon-name></italic> Anisyutkin. <bold>15, 23, 30</bold> supra-anal plate, ventral view <bold>16, 24, 31</bold> paraproct, caudal view <bold>17, 25, 32</bold> hypandrium, dorsal view <bold>18, 26, 33</bold> complex <italic>L1</italic> <bold>19, 27, 34, 35</bold> complex <italic>L2</italic>, dorsal view <bold>20–22, 28–29, 36–38</bold> sclerite <italic>R2</italic>. Scale bars=0.5mm.</p></caption><graphic xmlns:xlink="http://www.w3.org/1999/xlink" xlink:href="ZooKeys-273-001-g002.jpg" position="float" orientation="portrait" xlink:type="simple"/></fig></tp:treatment-sec><tp:treatment-sec sec-type="Material examined"><title>Material examined.</title><p>one male, China: Guangxi Prov., Mt. Daqingshan, 15 May 1963, coll. Yang Jikun (SWU); onemale, China: Hainan Prov., Mt. Jianfengling, 29 June 1981, coll. Lin Zai (SWU); two females, China: Hainan Prov., Mt. Wuzhishan (<named-content xmlns:xlink="http://www.w3.org/1999/xlink" content-type="dwc:verbatimCoordinates" xlink:type="simple">N18.51°, E109.40°</named-content>) 740 m, 28-30 June 2008, coll. Zhang Weiwei (SWU).</p></tp:treatment-sec><tp:treatment-sec sec-type="Distribution"><title>Distribution.</title><p>China (Guangxi, Hainan); Vietnam.</p></tp:treatment-sec><tp:treatment-sec sec-type="Remarks"><title>Remarks.</title><p>Sclerite <italic>L2d</italic> of this species and <italic><tp:taxon-name>Pseudophoraspis tramlapensis</tp:taxon-name></italic> are strongly sclerotized and without apical outgrowth, but <italic>L2vm</italic> of the former with basal margin transversal.</p></tp:treatment-sec><tp:treatment-sec><!--Section generated to contain objects referenced in tp:taxon-treatment.--><fig id="F1" position="float" orientation="portrait"><label>Figures 1–14.</label><caption><p><bold>1–4</bold> <italic><tp:taxon-name>Pseudophoraspis fruhstorferi</tp:taxon-name></italic> Shelford, male: <bold>1</bold> dorsal view <bold>2</bold> ventral view; female: <bold>3</bold> dorsal view <bold>4</bold> ventral view; <bold>5–6</bold> <italic><tp:taxon-name>Pseudophoraspis tramlapensis</tp:taxon-name></italic> Anisyutkin, male: <bold>5</bold> dorsal view <bold>6</bold> ventral view; <bold>7–8</bold> <italic><tp:taxon-name>Pseudophoraspis kabakovi</tp:taxon-name></italic> Anisyutkin, male: <bold>7</bold> dorsal view <bold>8</bold> ventral view; <bold>9–10</bold> <italic><tp:taxon-name>Pseudophoraspis clavellata</tp:taxon-name></italic> sp. n., male: <bold>9</bold> holotype, dorsal view <bold>10</bold> holotype, ventral view; <bold>11–12</bold> <italic><tp:taxon-name>Pseudophoraspis recurvata</tp:taxon-name></italic> sp. n., male: <bold>11</bold> holotype, dorsal view <bold>12</bold> holotype, ventral view; <bold>13–14</bold> <italic><tp:taxon-name>Pseudophoraspis incurvata</tp:taxon-name></italic> sp. n., male: <bold>13</bold> holotype, dorsal view <bold>14</bold> holotype, ventral view. Scale bars=1cm.</p></caption><graphic xmlns:xlink="http://www.w3.org/1999/xlink" xlink:href="ZooKeys-273-001-g001.jpg" position="float" orientation="portrait" xlink:type="simple"/></fig></tp:treatment-sec><ref-list><ref id="B9"><mixed-citation xmlns:xlink="http://www.w3.org/1999/xlink" xlink:type="simple"><person-group><name name-style="western"><surname>Hanitsch</surname><given-names>R</given-names></name></person-group> (<year>1927</year>)<article-title> On a collection of Blattidae from Southern Annam.</article-title><source>The Journal of the Siam Society, Natural History Supplement </source><volume>7</volume>: <fpage>7</fpage>-<lpage>48</lpage></mixed-citation></ref><ref id="B3"><mixed-citation xmlns:xlink="http://www.w3.org/1999/xlink" xlink:type="simple"><person-group><name name-style="western"><surname>Bruijning</surname><given-names>CFA</given-names></name></person-group> (<year>1948</year>)<article-title> Studies on Malayan Blattidae.</article-title><source>Zoologische Mededeelingen </source><volume>29</volume>: <fpage>1</fpage>-<lpage>174</lpage>.</mixed-citation></ref><ref id="B1"><mixed-citation xmlns:xlink="http://www.w3.org/1999/xlink" xlink:type="simple"><person-group><name name-style="western"><surname>Anisyutkin</surname><given-names>LN</given-names></name></person-group> (<year>1999</year>)<article-title> Cockroaches of the subfamily Epilamprinae (Dictyoptera, Blaberidae) from the Indochina Peninsula.</article-title><source>Entomological Review </source><volume>79</volume> (<issue>4</issue>): <fpage>434</fpage>-<lpage>454</lpage>.</mixed-citation></ref></ref-list></tp:taxon-treatment>
