# Supplementary material for: New record of the cockroach genus Pseudophoraspis (Blaberidae, Epilamprinae) from China with descriptions of three new species
Source: Zookeys. 2013 Feb 27;(273):1–14. doi: 10.3897/zookeys.273.4122 (PMC3677365; doi:10.3897/zookeys.273.4122)
Supplement: XML Treatment for Pseudophoraspis tramlapensis [file zookeys.273.4122-treatment3.xml]

<!DOCTYPE tp:taxon-treatment
  PUBLIC "-//TaxonX//DTD Taxonomic Treatment Publishing DTD v0 20100105//EN" "tax-treatment-NSO.dtd">
<tp:taxon-treatment xmlns:tp="http://www.plazi.org/taxpub"><tp:treatment-meta><mixed-citation publication-type="journal"><person-group><name><surname>Wang</surname><given-names>Zongqing</given-names></name><name><surname>Wu</surname><given-names>Keliang</given-names></name><name><surname>Che</surname><given-names>Yanli</given-names></name></person-group><article-title>New record of the cockroach genus 
                    <italic>Pseudophoraspis</italic> (Blaberidae, Epilamprinae) from China with descriptions of three new species
                </article-title><source>Zookeys</source><day>27</day><month>2</month><year>2013</year><volume>2013</volume><issue>273</issue><fpage>1</fpage><lpage>14</lpage><pub-id pub-id-type="doi">10.3897/zookeys.273.4122</pub-id></mixed-citation></tp:treatment-meta><tp:nomenclature><tp:taxon-name>
                        <tp:taxon-name-part taxon-name-part-type="genus">Pseudophoraspis</tp:taxon-name-part>
                        <tp:taxon-name-part taxon-name-part-type="genus">tramlapensis</tp:taxon-name-part>
                    <object-id xmlns:xlink="http://www.w3.org/1999/xlink" xlink:type="simple">http://species-id.net/wiki/Pseudophoraspis_tramlapensis</object-id>
								</tp:taxon-name><tp:taxon-authority>Anisyutkin, 1999</tp:taxon-authority><tp:taxon-status xmlns:xlink="http://www.w3.org/1999/xlink" xlink:type="simple">new record to China</tp:taxon-status><xref ref-type="fig" rid="F1">Figs 5–6</xref><xref ref-type="fig" rid="F2">23–29</xref><tp:nomenclature-citation-list><tp:nomenclature-citation><tp:taxon-name>Pseudophoraspis tramlapensis</tp:taxon-name><comment> Anisyutkin, 1999: 453.</comment></tp:nomenclature-citation></tp:nomenclature-citation-list></tp:nomenclature><tp:treatment-sec sec-type="Description"><title>Description.</title><p>Body yellowish-brown. Head yellowish-brown, the dark spots on facial part same as <italic><tp:taxon-name>Pseudophoraspis fruhstorferi</tp:taxon-name></italic> (<xref ref-type="fig" rid="F1">Figs 5-6</xref>). Pronotum and tegmina densely scattered with small brown spots (<xref ref-type="fig" rid="F1">Fig. 5</xref>). Tegmina pale brown with half of radius vein from base yellowish white and scattered with dark brown spots (<xref ref-type="fig" rid="F1">Fig. 5</xref>). Coxae and anterior margin of femora dark brown (<xref ref-type="fig" rid="F1">Fig. 6</xref>). Middle part of abdomen with two brown stripes (<xref ref-type="fig" rid="F1">Fig. 6</xref>). Hypandrium with large brown spots (<xref ref-type="fig" rid="F1">Fig. 6</xref>).</p><p>Distance between eyes about 0.4 times width of head. Ocellus slightly smaller than scrobe and ocellus width slightly narrower than interocular width (<xref ref-type="fig" rid="F1">Fig. 6</xref>). Pronotum completely covering vertex, rhomboidal, smooth and impunctate (<xref ref-type="fig" rid="F1">Fig. 5</xref>). Tegmina and wings well-developed, exceeding the abdomen and with posterior margin rounded (<xref ref-type="fig" rid="F1">Figs 5–6</xref>). Fore femur with 7 spines along anterior margin and 2 apical spines. 1st segment of hind tarsus with plantula occupied apically and spines along most of its length.</p><p><bold>Male genitalia.</bold> Supra-anal plate symmetrical, trapezoidal, posterior margin with a shallow concavity at middle, lateral sides more or less straight (<xref ref-type="fig" rid="F2">Fig. 23</xref>). Paraprocts asymmetrical, left one broad, simple plate; right one with a slender finger-like protrusion whose apex bending backwards (<xref ref-type="fig" rid="F2">Fig. 24</xref>). Hypandrium symmetrical, with posterior margin shallowly emarginated (<xref ref-type="fig" rid="F2">Fig. 25</xref>). Apodema of complex <italic>L1</italic> with transverse terminal (<xref ref-type="fig" rid="F2">Fig. 26</xref>). Sclerite <italic>L2d</italic> large and long, with a protrusion at middle (<xref ref-type="fig" rid="F2">Fig. 27</xref>). Basal part of sclerite <italic>L2vm</italic> furcated (<xref ref-type="fig" rid="F2">Fig. 27</xref>). Sclerite <italic>R2</italic> with apex slightly pointed (<xref ref-type="fig" rid="F2">Figs 28–29</xref>).</p><p><!--PageBreak--><bold>Male measurements.</bold> Body length45.0 mm (including tegmen); Head length × width: 5.0 mm × 4.5 mm; Pronotum length × width: 9.0 mm × 12.5 mm; Tegmina length × width: 38.5 mm × 13.0 mm.</p><p><bold><!--PageBreak-->Material examined.</bold> one male, China: Guizhou Prov., Maolan Nature Preserves, 500–560m, 16–18 June 2006, coll. Yang Zaihua (SWU).</p></tp:treatment-sec><tp:treatment-sec sec-type="Distribution"><title>Distribution.</title><p>China (Guizhou); Vietnam.</p></tp:treatment-sec><tp:treatment-sec sec-type="Remarks"><title>Remarks.</title><p>This species is similar to <italic><tp:taxon-name>Pseudophoraspis fruhstorferi</tp:taxon-name></italic>, but can be distinguished by body color and male genitalia.</p></tp:treatment-sec><tp:treatment-sec><!--Section generated to contain objects referenced in tp:taxon-treatment.--><fig id="F1" position="float" orientation="portrait"><label>Figures 1–14.</label><caption><p><bold>1–4</bold> <italic><tp:taxon-name>Pseudophoraspis fruhstorferi</tp:taxon-name></italic> Shelford, male: <bold>1</bold> dorsal view <bold>2</bold> ventral view; female: <bold>3</bold> dorsal view <bold>4</bold> ventral view; <bold>5–6</bold> <italic><tp:taxon-name>Pseudophoraspis tramlapensis</tp:taxon-name></italic> Anisyutkin, male: <bold>5</bold> dorsal view <bold>6</bold> ventral view; <bold>7–8</bold> <italic><tp:taxon-name>Pseudophoraspis kabakovi</tp:taxon-name></italic> Anisyutkin, male: <bold>7</bold> dorsal view <bold>8</bold> ventral view; <bold>9–10</bold> <italic><tp:taxon-name>Pseudophoraspis clavellata</tp:taxon-name></italic> sp. n., male: <bold>9</bold> holotype, dorsal view <bold>10</bold> holotype, ventral view; <bold>11–12</bold> <italic><tp:taxon-name>Pseudophoraspis recurvata</tp:taxon-name></italic> sp. n., male: <bold>11</bold> holotype, dorsal view <bold>12</bold> holotype, ventral view; <bold>13–14</bold> <italic><tp:taxon-name>Pseudophoraspis incurvata</tp:taxon-name></italic> sp. n., male: <bold>13</bold> holotype, dorsal view <bold>14</bold> holotype, ventral view. Scale bars=1cm.</p></caption><graphic xmlns:xlink="http://www.w3.org/1999/xlink" xlink:href="ZooKeys-273-001-g001.jpg" position="float" orientation="portrait" xlink:type="simple"/></fig><fig id="F2" position="float" orientation="portrait"><label>Figures 15–38.</label><caption><p><bold>15–22</bold> <italic><tp:taxon-name>Pseudophoraspis fruhstorferi</tp:taxon-name></italic> Shelford <bold>23–29</bold> <italic><tp:taxon-name>Pseudophoraspis tramlapensis</tp:taxon-name></italic> Anisyutkin <bold>30–38</bold> <italic><tp:taxon-name>Pseudophoraspis kabakovi</tp:taxon-name></italic> Anisyutkin. <bold>15, 23, 30</bold> supra-anal plate, ventral view <bold>16, 24, 31</bold> paraproct, caudal view <bold>17, 25, 32</bold> hypandrium, dorsal view <bold>18, 26, 33</bold> complex <italic>L1</italic> <bold>19, 27, 34, 35</bold> complex <italic>L2</italic>, dorsal view <bold>20–22, 28–29, 36–38</bold> sclerite <italic>R2</italic>. Scale bars=0.5mm.</p></caption><graphic xmlns:xlink="http://www.w3.org/1999/xlink" xlink:href="ZooKeys-273-001-g002.jpg" position="float" orientation="portrait" xlink:type="simple"/></fig></tp:treatment-sec></tp:taxon-treatment>
