# Supplementary material for: New record of the cockroach genus Pseudophoraspis (Blaberidae, Epilamprinae) from China with descriptions of three new species
Source: Zookeys. 2013 Feb 27;(273):1–14. doi: 10.3897/zookeys.273.4122 (PMC3677365; doi:10.3897/zookeys.273.4122)
Supplement: XML Treatment for Pseudophoraspis kabakovi [file zookeys.273.4122-treatment4.xml]

<!DOCTYPE tp:taxon-treatment
  PUBLIC "-//TaxonX//DTD Taxonomic Treatment Publishing DTD v0 20100105//EN" "tax-treatment-NSO.dtd">
<tp:taxon-treatment xmlns:tp="http://www.plazi.org/taxpub"><tp:treatment-meta><mixed-citation publication-type="journal"><person-group><name><surname>Wang</surname><given-names>Zongqing</given-names></name><name><surname>Wu</surname><given-names>Keliang</given-names></name><name><surname>Che</surname><given-names>Yanli</given-names></name></person-group><article-title>New record of the cockroach genus 
                    <italic>Pseudophoraspis</italic> (Blaberidae, Epilamprinae) from China with descriptions of three new species
                </article-title><source>Zookeys</source><day>27</day><month>2</month><year>2013</year><volume>2013</volume><issue>273</issue><fpage>1</fpage><lpage>14</lpage><pub-id pub-id-type="doi">10.3897/zookeys.273.4122</pub-id></mixed-citation></tp:treatment-meta><tp:nomenclature><tp:taxon-name>
                        <tp:taxon-name-part taxon-name-part-type="genus">Pseudophoraspis</tp:taxon-name-part>
                        <tp:taxon-name-part taxon-name-part-type="species">kabakovi</tp:taxon-name-part>
                    <object-id xmlns:xlink="http://www.w3.org/1999/xlink" xlink:type="simple">http://species-id.net/wiki/Pseudophoraspis_kabakovi</object-id>
								</tp:taxon-name><tp:taxon-authority>Anisyutkin, 1999</tp:taxon-authority><tp:taxon-status xmlns:xlink="http://www.w3.org/1999/xlink" xlink:type="simple">new record to China</tp:taxon-status><xref ref-type="fig" rid="F1">Figs 7–8</xref><xref ref-type="fig" rid="F2">30–38</xref><tp:nomenclature-citation-list><tp:nomenclature-citation><tp:taxon-name>Pseudophoraspis kabakovi</tp:taxon-name><comment> Anisyutkin, 1999: 450.</comment></tp:nomenclature-citation></tp:nomenclature-citation-list></tp:nomenclature><tp:treatment-sec sec-type="Description"><title>Description.</title><p>Body yellowish-brown. Head yellow. Eyes dark brown, ocelli yellow (<xref ref-type="fig" rid="F1">Fig. 8</xref>). Pronotum yellow with dense and small brown spots, disc brownish-yellow (<xref ref-type="fig" rid="F1">Fig. 7</xref>). Tegmina yellow scattered with brown spots (<xref ref-type="fig" rid="F1">Fig. 7</xref>). Anterior margin of wings with lots of brown spots. Dorsal part of abdomen brown, ventral part of abdomen yellow with dense brown spots (<xref ref-type="fig" rid="F1">Fig. 8</xref>).</p><p>Vertex completely covered by pronotum (<xref ref-type="fig" rid="F1">Figs 7–8</xref>). Distance between eyes about 0.15 times width of head. Ocellus same as scrobe and ocellus width equal to interocular width (<xref ref-type="fig" rid="F1">Fig. 8</xref>). Pronotum rhomboidal and smooth, impunctate, with anterior margin curved and posterior margin obtusely angled (<xref ref-type="fig" rid="F1">Fig. 7</xref>). Tegmina covering the abdomen totally, and apex rounded (<xref ref-type="fig" rid="F1">Figs 7-8</xref>). Fore femur with 4 spines along anterior margin and one single apical spine. 1st segment of hind tarsus with spines along 2/3 of its length, plantula covering apical one third.</p><p><bold>Male genitalia.</bold> Supra-anal plate rectangular, symmetrical, with posterior margin emarginated at middle (<xref ref-type="fig" rid="F2">Fig. 30</xref>). Paraprocts asymmetrical, both sides with a finger-like protrusion bending backwards; the right one larger than the left (<xref ref-type="fig" rid="F2">Fig. 31</xref>). Hypandrium symmetrical, with posterior margin shallowly emarginated (<xref ref-type="fig" rid="F2">Fig. 32</xref>). Apodema of complex <italic>L1</italic> moderately sclerotized, triangular (<xref ref-type="fig" rid="F2">Fig. 33</xref>). Apical outgrowth of sclerite <italic>L2d</italic> moderately sclerotized, short and nearly straight, basal part rough and apical part slender (<xref ref-type="fig" rid="F2">Figs 34-35</xref>). Sclerite <italic>R2</italic> with tapering apex (<xref ref-type="fig" rid="F2">Figs 36-38</xref>).</p><p><bold>Male measurements.</bold> Body length 36.5 mm (including tegmen); Head length × width: 4.0 mm × 3.5 mm; Pronotum length × width: 7.5 mm × 10.5 mm; Tegmina length × width: 31.5 mm × 10.0 mm.</p></tp:treatment-sec><tp:treatment-sec sec-type="Material examined"><title>Material examined.</title><p>one male, China: Yunnan Prov., Xishuangbanna, 27-30 April 1981, coll. Zheng Zhiguang (SWU).</p></tp:treatment-sec><tp:treatment-sec sec-type="Distribution"><title>Distribution.</title><p>China (Yunnan); Vietnam.</p></tp:treatment-sec><tp:treatment-sec sec-type="Remarks"><title>Remarks.</title><p>Apodema of complex <italic>L1</italic> of this species is short and approximately triangular, which is obviously different from others, whose apodemas of complex <italic>L1</italic> are longer and approximately rectangular.</p><!--PageBreak--><!--PageBreak--><sec sec-type="Pseudophoraspisgorochovi group"><title><italic><tp:taxon-name>Pseudophoraspis gorochovi</tp:taxon-name></italic> group</title><p>Species included here:<italic><tp:taxon-name>Pseudophoraspis recurvata</tp:taxon-name></italic> sp. n., <italic><tp:taxon-name>Pseudophoraspis incurvata</tp:taxon-name></italic> sp. n. and <italic><tp:taxon-name>Pseudophoraspis clavellata</tp:taxon-name></italic> sp. n.</p></sec></tp:treatment-sec><tp:treatment-sec><!--Section generated to contain objects referenced in tp:taxon-treatment.--><fig id="F1" position="float" orientation="portrait"><label>Figures 1–14.</label><caption><p><bold>1–4</bold> <italic><tp:taxon-name>Pseudophoraspis fruhstorferi</tp:taxon-name></italic> Shelford, male: <bold>1</bold> dorsal view <bold>2</bold> ventral view; female: <bold>3</bold> dorsal view <bold>4</bold> ventral view; <bold>5–6</bold> <italic><tp:taxon-name>Pseudophoraspis tramlapensis</tp:taxon-name></italic> Anisyutkin, male: <bold>5</bold> dorsal view <bold>6</bold> ventral view; <bold>7–8</bold> <italic><tp:taxon-name>Pseudophoraspis kabakovi</tp:taxon-name></italic> Anisyutkin, male: <bold>7</bold> dorsal view <bold>8</bold> ventral view; <bold>9–10</bold> <italic><tp:taxon-name>Pseudophoraspis clavellata</tp:taxon-name></italic> sp. n., male: <bold>9</bold> holotype, dorsal view <bold>10</bold> holotype, ventral view; <bold>11–12</bold> <italic><tp:taxon-name>Pseudophoraspis recurvata</tp:taxon-name></italic> sp. n., male: <bold>11</bold> holotype, dorsal view <bold>12</bold> holotype, ventral view; <bold>13–14</bold> <italic><tp:taxon-name>Pseudophoraspis incurvata</tp:taxon-name></italic> sp. n., male: <bold>13</bold> holotype, dorsal view <bold>14</bold> holotype, ventral view. Scale bars=1cm.</p></caption><graphic xmlns:xlink="http://www.w3.org/1999/xlink" xlink:href="ZooKeys-273-001-g001.jpg" position="float" orientation="portrait" xlink:type="simple"/></fig><fig id="F2" position="float" orientation="portrait"><label>Figures 15–38.</label><caption><p><bold>15–22</bold> <italic><tp:taxon-name>Pseudophoraspis fruhstorferi</tp:taxon-name></italic> Shelford <bold>23–29</bold> <italic><tp:taxon-name>Pseudophoraspis tramlapensis</tp:taxon-name></italic> Anisyutkin <bold>30–38</bold> <italic><tp:taxon-name>Pseudophoraspis kabakovi</tp:taxon-name></italic> Anisyutkin. <bold>15, 23, 30</bold> supra-anal plate, ventral view <bold>16, 24, 31</bold> paraproct, caudal view <bold>17, 25, 32</bold> hypandrium, dorsal view <bold>18, 26, 33</bold> complex <italic>L1</italic> <bold>19, 27, 34, 35</bold> complex <italic>L2</italic>, dorsal view <bold>20–22, 28–29, 36–38</bold> sclerite <italic>R2</italic>. Scale bars=0.5mm.</p></caption><graphic xmlns:xlink="http://www.w3.org/1999/xlink" xlink:href="ZooKeys-273-001-g002.jpg" position="float" orientation="portrait" xlink:type="simple"/></fig></tp:treatment-sec></tp:taxon-treatment>
