# Supplementary material for: New record of the cockroach genus Pseudophoraspis (Blaberidae, Epilamprinae) from China with descriptions of three new species
Source: Zookeys. 2013 Feb 27;(273):1–14. doi: 10.3897/zookeys.273.4122 (PMC3677365; doi:10.3897/zookeys.273.4122)
Supplement: XML Treatment for Pseudophoraspis recurvata [file zookeys.273.4122-treatment5.xml]

<!DOCTYPE tp:taxon-treatment
  PUBLIC "-//TaxonX//DTD Taxonomic Treatment Publishing DTD v0 20100105//EN" "tax-treatment-NSO.dtd">
<tp:taxon-treatment xmlns:tp="http://www.plazi.org/taxpub"><tp:treatment-meta><mixed-citation publication-type="journal"><person-group><name><surname>Wang</surname><given-names>Zongqing</given-names></name><name><surname>Wu</surname><given-names>Keliang</given-names></name><name><surname>Che</surname><given-names>Yanli</given-names></name></person-group><article-title>New record of the cockroach genus 
                    <italic>Pseudophoraspis</italic> (Blaberidae, Epilamprinae) from China with descriptions of three new species
                </article-title><source>Zookeys</source><day>27</day><month>2</month><year>2013</year><volume>2013</volume><issue>273</issue><fpage>1</fpage><lpage>14</lpage><pub-id pub-id-type="doi">10.3897/zookeys.273.4122</pub-id></mixed-citation></tp:treatment-meta><tp:nomenclature><tp:taxon-name>
                        <tp:taxon-name-part taxon-name-part-type="genus">Pseudophoraspis</tp:taxon-name-part>
                        <tp:taxon-name-part taxon-name-part-type="species">recurvata</tp:taxon-name-part>
                    <object-id xmlns:xlink="http://www.w3.org/1999/xlink" xlink:type="simple">urn:lsid:zoobank.org:act:0F80FAD5-60F0-490E-8C77-54048425A0A8</object-id>
								<object-id xmlns:xlink="http://www.w3.org/1999/xlink" xlink:type="simple">http://species-id.net/wiki/Pseudophoraspis_recurvata</object-id>
								</tp:taxon-name><tp:taxon-status xmlns:xlink="http://www.w3.org/1999/xlink" xlink:type="simple">sp. n.</tp:taxon-status><xref ref-type="fig" rid="F1">Figs 11–12</xref><xref ref-type="fig" rid="F3">39–48</xref></tp:nomenclature><tp:treatment-sec sec-type="Description"><title>Description.</title><p>Body yellowish. Head brownish yellow; vertex and interocular space testaceous; eyes dark brown, ocellus yellowish (<xref ref-type="fig" rid="F1">Fig. 12</xref>). Pronotum yellow covered with dense and small brown spots, and with a few brown stripes at apex (<xref ref-type="fig" rid="F1">Fig. 11</xref>). Tegmina yellowish with more or less small brown spots, and costal vein wholly white (<xref ref-type="fig" rid="F1">Fig. 11</xref>). Coxae and femora ventrally scattered with small brown spots (<xref ref-type="fig" rid="F1">Fig. 12</xref>). Tergite with dense and small brown dots, and a brown stripe in the middle. Sternite with slightly small brown spots (<xref ref-type="fig" rid="F1">Fig. 12</xref>).</p><p>Vertex completely concealed by pronotum (<xref ref-type="fig" rid="F1">Figs 11, 12</xref>). Distance between eyes about 0.2 times width of head. Ocellus same as scrobe and ocellus width equal to interocular width (<xref ref-type="fig" rid="F1">Fig. 12</xref>). Pronotum broad and rhomboidal, with anterior margin curved and posterior margin obtusely produced; with punctures and two crescentic depressions on disc (<xref ref-type="fig" rid="F1">Fig. 11</xref>). Tegmina and wings fully-developed, exceeding the abdomen and with apex rounded (<xref ref-type="fig" rid="F1">Figs 11–12</xref>). Fore femur with 5 or 6 spines along anterior margin and one single apical spine. First segment of hind tarsus with spines along most part of its length; plantula apically occupying the terminal.</p><p><bold>Male genitalia.</bold> Supra-anal plate (<xref ref-type="fig" rid="F3">Fig. 39</xref>) and hypandrium (<xref ref-type="fig" rid="F3">Fig. 41</xref>) symmetrical, with posterior margin emarginate; hypandrium slightly longer than supra-anal plate. Paraprocts asymmetrical; left one broad, simple plate, right one with a finger-like protrusion bending backwards (<xref ref-type="fig" rid="F3">Fig. 40</xref>). Apodema of complex <italic>L1</italic> short and weakly sclerotized (<xref ref-type="fig" rid="F3">Fig. 42</xref>). Sclerite <italic>L2d</italic> moderately sclerotized, rough and weakly rugose; its apical outgrowth short, with apex slightly bending outwards (<xref ref-type="fig" rid="F3">Figs 43–44</xref>). Sclerite <italic>R2</italic> short, with a tooth on inner margin of terminal (<xref ref-type="fig" rid="F3">Figs 46-48</xref>).</p><p><bold>Male measurements.</bold> Body length 26.0–27.5 mm (including tegmen); Head length × width: 3.0–3.5 mm × 2.5–3.0 mm; Pronotum length × width: 5.5–6.0 mm × 8.0–8.5 mm; Tegmina length × width: 22.0-23.0 mm × 7.5–8.0 mm.</p><fig id="F3" position="float" orientation="portrait"><label>Figures 39–65.</label><caption><p><bold>39–48</bold> <italic><tp:taxon-name>Pseudophoraspis recurvata</tp:taxon-name></italic> sp. n. <bold>49–57</bold> <italic><tp:taxon-name>Pseudophoraspis incurvata</tp:taxon-name></italic> sp. n. <bold>58–65</bold> <italic><tp:taxon-name>Pseudophoraspis clavellata</tp:taxon-name></italic> sp. n. <bold>39, 49, 59</bold> supra-anal plate, ventral view <bold>40, 50, 60</bold> paraproct, caudal view <bold>41, 51, 61</bold> hypandrium, dorsal view <bold>42, 52, 62</bold> complex <italic>L1</italic> <bold>43, 44, 53, 63</bold> complex <italic>L2</italic>, dorsal view (<bold>43</bold> specimen from “Hainan” <bold>44</bold> specimen from “Guangxi”) <bold>54</bold> complex <italic>L2</italic>, lateral view <bold>45–48, 55–57, 64–65 </bold> sclerite <italic>R2</italic> (<bold>45–47</bold> specimen from “Hainan” <bold>48</bold> specimen from “Guangxi”) <bold>58</bold> 1st segment of hind tarsus. Scale bars=0.5mm.</p></caption><graphic xmlns:xlink="http://www.w3.org/1999/xlink" xlink:href="ZooKeys-273-001-g003.jpg" position="float" orientation="portrait" xlink:type="simple"/></fig></tp:treatment-sec><tp:treatment-sec sec-type="Material examined"><title>Material examined.</title><p><italic>Holotype</italic>, male, China: Hainan Prov., Baoting, 10 July 1959, coll. Hu Yichuan. <italic>Paratypes</italic>, one male, China: Hainan Prov., Baoting, 10. July 1959, coll. Hu Yichuan; one male, China: Guangxi Prov., Mt. Daqingshan, September 1958, coll. Xu Yixin.</p><p><bold>Distribution.</bold> China (Hainan, Guangxi).</p><!--PageBreak--></tp:treatment-sec><tp:treatment-sec sec-type="Remarks"><title>Remarks.</title><p>The species resembles <italic><tp:taxon-name>Pseudophoraspis gorochovi</tp:taxon-name></italic>, but can be distinguished by the following characters: 1) tegmina scattered with small brown spots, while the latter, tegmina lack any spots; 2) apical outgrowth of sclerite <italic>L2d</italic> slender, straight and with apex slightly bending outwards, the latter with apical outgrowth of sclerite <italic>L2d</italic> slightly bending outwards, basal part rough and terminal part slender.</p></tp:treatment-sec><tp:treatment-sec sec-type="Etymology"><title>Etymology.</title><p>The specific epithet “<italic>recurvatus</italic>” is derived from Latin, referring to apical outgrowth of sclerite <italic>L2d</italic> bending outwards.</p></tp:treatment-sec><tp:treatment-sec><!--Section generated to contain objects referenced in tp:taxon-treatment.--><fig id="F1" position="float" orientation="portrait"><label>Figures 1–14.</label><caption><p><bold>1–4</bold> <italic><tp:taxon-name>Pseudophoraspis fruhstorferi</tp:taxon-name></italic> Shelford, male: <bold>1</bold> dorsal view <bold>2</bold> ventral view; female: <bold>3</bold> dorsal view <bold>4</bold> ventral view; <bold>5–6</bold> <italic><tp:taxon-name>Pseudophoraspis tramlapensis</tp:taxon-name></italic> Anisyutkin, male: <bold>5</bold> dorsal view <bold>6</bold> ventral view; <bold>7–8</bold> <italic><tp:taxon-name>Pseudophoraspis kabakovi</tp:taxon-name></italic> Anisyutkin, male: <bold>7</bold> dorsal view <bold>8</bold> ventral view; <bold>9–10</bold> <italic><tp:taxon-name>Pseudophoraspis clavellata</tp:taxon-name></italic> sp. n., male: <bold>9</bold> holotype, dorsal view <bold>10</bold> holotype, ventral view; <bold>11–12</bold> <italic><tp:taxon-name>Pseudophoraspis recurvata</tp:taxon-name></italic> sp. n., male: <bold>11</bold> holotype, dorsal view <bold>12</bold> holotype, ventral view; <bold>13–14</bold> <italic><tp:taxon-name>Pseudophoraspis incurvata</tp:taxon-name></italic> sp. n., male: <bold>13</bold> holotype, dorsal view <bold>14</bold> holotype, ventral view. Scale bars=1cm.</p></caption><graphic xmlns:xlink="http://www.w3.org/1999/xlink" xlink:href="ZooKeys-273-001-g001.jpg" position="float" orientation="portrait" xlink:type="simple"/></fig></tp:treatment-sec></tp:taxon-treatment>
