# Supplementary material for: New record of the cockroach genus Pseudophoraspis (Blaberidae, Epilamprinae) from China with descriptions of three new species
Source: Zookeys. 2013 Feb 27;(273):1–14. doi: 10.3897/zookeys.273.4122 (PMC3677365; doi:10.3897/zookeys.273.4122)
Supplement: XML Treatment for Pseudophoraspis clavellata [file zookeys.273.4122-treatment7.xml]

<!DOCTYPE tp:taxon-treatment
  PUBLIC "-//TaxonX//DTD Taxonomic Treatment Publishing DTD v0 20100105//EN" "tax-treatment-NSO.dtd">
<tp:taxon-treatment xmlns:tp="http://www.plazi.org/taxpub"><tp:treatment-meta><mixed-citation publication-type="journal"><person-group><name><surname>Wang</surname><given-names>Zongqing</given-names></name><name><surname>Wu</surname><given-names>Keliang</given-names></name><name><surname>Che</surname><given-names>Yanli</given-names></name></person-group><article-title>New record of the cockroach genus 
                    <italic>Pseudophoraspis</italic> (Blaberidae, Epilamprinae) from China with descriptions of three new species
                </article-title><source>Zookeys</source><day>27</day><month>2</month><year>2013</year><volume>2013</volume><issue>273</issue><fpage>1</fpage><lpage>14</lpage><pub-id pub-id-type="doi">10.3897/zookeys.273.4122</pub-id></mixed-citation></tp:treatment-meta><tp:nomenclature><tp:taxon-name>
                        <tp:taxon-name-part taxon-name-part-type="genus">Pseudophoraspis</tp:taxon-name-part>
                        <tp:taxon-name-part taxon-name-part-type="species">clavellata</tp:taxon-name-part>
                    <object-id xmlns:xlink="http://www.w3.org/1999/xlink" xlink:type="simple">urn:lsid:zoobank.org:act:D441247B-3568-4AE5-ACDF-562E75F8A8FC</object-id>
								<object-id xmlns:xlink="http://www.w3.org/1999/xlink" xlink:type="simple">http://species-id.net/wiki/Pseudophoraspis_clavellata</object-id>
								</tp:taxon-name><tp:taxon-status xmlns:xlink="http://www.w3.org/1999/xlink" xlink:type="simple">sp. n.</tp:taxon-status><xref ref-type="fig" rid="F1">Figs 9–10</xref><xref ref-type="fig" rid="F3">58–65</xref></tp:nomenclature><tp:treatment-sec sec-type="Description"><title>Description.</title><p>Body brownish-yellow. Head yellow; vertex and interocular space brown; eyes dark brown, ocelli yellowish (<xref ref-type="fig" rid="F1">Fig. 10</xref>). Pronotum yellow scattered with small brown spots and some brown stripes near posterior margin (<xref ref-type="fig" rid="F1">Fig. 9</xref>). Tegmina variegated scattered with brown spots, costal vein almost completely yellowish (<xref ref-type="fig" rid="F1">Fig. 9</xref>). Anterior margin of wings scattered with few brown spots. Anterior margin of femur brown. Coxa, femur, and abdomen scattered with small brown spots (<xref ref-type="fig" rid="F1">Fig. 10</xref>).</p><p>Vertex completely covered by pronotum. Distance between eyes at vertex is 0.3 times the width of head. Ocellus oval, much smaller than scrobes and ocellus width equal to interocular width (<xref ref-type="fig" rid="F1">Fig. 10</xref>). Pronotum rhomboidal and with anterior margin curved, posterior margin obtusely produced; with punctures and two crescentic depressions on disc (<xref ref-type="fig" rid="F1">Fig. 9</xref>). Tegmina and wings fully-developed, apex rounded (<xref ref-type="fig" rid="F1">Figs 9–10</xref>). Fore femur with 4 or 6 spines along anterior margin and 1 apical spine. First segment of hind tarsus with 2 rows of spines along most of its length and plantula occupying the terminal (<xref ref-type="fig" rid="F3">Fig. 58</xref>).</p></tp:treatment-sec><tp:treatment-sec sec-type="Male genitalia"><title>Male genitalia.</title><p>Supra-anal plate (<xref ref-type="fig" rid="F3">Fig. 59</xref>) and hypandrium (<xref ref-type="fig" rid="F3">Fig. 61</xref>) symmetrical, distinctly shorter than hypandrium; both emarginate along posterior margin. Paraprocts asymmetrical; left one broad, simple plate, right one with a finger-like protrusion bending backwards (<xref ref-type="fig" rid="F3">Fig. 60</xref>). The apodema of complex <italic>L1</italic> short, median emargination long (<xref ref-type="fig" rid="F3">Fig. 62</xref>). Apical outgrowth of sclerite <italic>L2d</italic> more or less straight and slender (<xref ref-type="fig" rid="F3">Fig. 63</xref>). Sclerite <italic>R2</italic> with apex pointed and a tooth on inner margin (<xref ref-type="fig" rid="F3">Figs 64–65</xref>).</p><p><bold>Male measurements.</bold> Body length 31.5 mm (including tegmen); Head length × width: 3.5 mm × 2.6 mm; Pronotum length × width: 7.0 mm × 9.5 mm; Tegmina length × width: 26.5 mm × 8.5 mm.</p></tp:treatment-sec><tp:treatment-sec sec-type="Material examined"><title>Material examined.</title><p><italic>Holotype</italic>, male, China: Yunnan Prov., Xishuangbanna, 11–13 May 1974, coll. Chou Io &amp; Yuan Feng (NWAFU).</p></tp:treatment-sec><tp:treatment-sec sec-type="Distribution"><title>Distribution.</title><p>China (Yunnan).</p><!--PageBreak--></tp:treatment-sec><tp:treatment-sec sec-type="Remarks"><title>Remarks.</title><p><italic><tp:taxon-name>Pseudophoraspis clavellata</tp:taxon-name></italic> sp. n. is similar to <italic><tp:taxon-name>Pseudophoraspis incurvata</tp:taxon-name></italic> sp. n., but can be distinguished by the following characters: 1) ocellus small (larger in <italic><tp:taxon-name>Pseudophoraspis incurvata</tp:taxon-name></italic> sp. n.); 2) tegmina variegated with irregular brown spots (tegmina yellowish brown scattered with regular and round brown spots in <italic><tp:taxon-name>Pseudophoraspis incurvata</tp:taxon-name></italic> sp. n.); 3) apical outgrowth of sclerite <italic>L2d</italic> more or less straight and slender (bending inwards and with apex pointed in <italic><tp:taxon-name>Pseudophoraspis incurvata</tp:taxon-name></italic> sp. n.).</p></tp:treatment-sec><tp:treatment-sec sec-type="Etymology"><title>Etymology.</title><p>The specific epithet is derived from the Latin word “<italic>clavellatus</italic>”, referring to apical outgrowth of sclerite <italic>L2d</italic> being nearly straight and slender.</p></tp:treatment-sec><tp:treatment-sec><!--Section generated to contain objects referenced in tp:taxon-treatment.--><fig id="F1" position="float" orientation="portrait"><label>Figures 1–14.</label><caption><p><bold>1–4</bold> <italic><tp:taxon-name>Pseudophoraspis fruhstorferi</tp:taxon-name></italic> Shelford, male: <bold>1</bold> dorsal view <bold>2</bold> ventral view; female: <bold>3</bold> dorsal view <bold>4</bold> ventral view; <bold>5–6</bold> <italic><tp:taxon-name>Pseudophoraspis tramlapensis</tp:taxon-name></italic> Anisyutkin, male: <bold>5</bold> dorsal view <bold>6</bold> ventral view; <bold>7–8</bold> <italic><tp:taxon-name>Pseudophoraspis kabakovi</tp:taxon-name></italic> Anisyutkin, male: <bold>7</bold> dorsal view <bold>8</bold> ventral view; <bold>9–10</bold> <italic><tp:taxon-name>Pseudophoraspis clavellata</tp:taxon-name></italic> sp. n., male: <bold>9</bold> holotype, dorsal view <bold>10</bold> holotype, ventral view; <bold>11–12</bold> <italic><tp:taxon-name>Pseudophoraspis recurvata</tp:taxon-name></italic> sp. n., male: <bold>11</bold> holotype, dorsal view <bold>12</bold> holotype, ventral view; <bold>13–14</bold> <italic><tp:taxon-name>Pseudophoraspis incurvata</tp:taxon-name></italic> sp. n., male: <bold>13</bold> holotype, dorsal view <bold>14</bold> holotype, ventral view. Scale bars=1cm.</p></caption><graphic xmlns:xlink="http://www.w3.org/1999/xlink" xlink:href="ZooKeys-273-001-g001.jpg" position="float" orientation="portrait" xlink:type="simple"/></fig><fig id="F3" position="float" orientation="portrait"><label>Figures 39–65.</label><caption><p><bold>39–48</bold> <italic><tp:taxon-name>Pseudophoraspis recurvata</tp:taxon-name></italic> sp. n. <bold>49–57</bold> <italic><tp:taxon-name>Pseudophoraspis incurvata</tp:taxon-name></italic> sp. n. <bold>58–65</bold> <italic><tp:taxon-name>Pseudophoraspis clavellata</tp:taxon-name></italic> sp. n. <bold>39, 49, 59</bold> supra-anal plate, ventral view <bold>40, 50, 60</bold> paraproct, caudal view <bold>41, 51, 61</bold> hypandrium, dorsal view <bold>42, 52, 62</bold> complex <italic>L1</italic> <bold>43, 44, 53, 63</bold> complex <italic>L2</italic>, dorsal view (<bold>43</bold> specimen from “Hainan” <bold>44</bold> specimen from “Guangxi”) <bold>54</bold> complex <italic>L2</italic>, lateral view <bold>45–48, 55–57, 64–65 </bold> sclerite <italic>R2</italic> (<bold>45–47</bold> specimen from “Hainan” <bold>48</bold> specimen from “Guangxi”) <bold>58</bold> 1st segment of hind tarsus. Scale bars=0.5mm.</p></caption><graphic xmlns:xlink="http://www.w3.org/1999/xlink" xlink:href="ZooKeys-273-001-g003.jpg" position="float" orientation="portrait" xlink:type="simple"/></fig></tp:treatment-sec></tp:taxon-treatment>
